# Supplementary material for: Integrative analysis of different low-light-tolerant cucumber lines in response to low-light stress
Source: Front Plant Sci. 2023 Jan 18;13:1093859. doi: 10.3389/fpls.2022.1093859 (PMC9891299; doi:10.3389/fpls.2022.1093859)
Supplement: Supplementary file 8 [file DataSheet_2.xls]

## Sheet: TableS1-3
Supplementary Table 1. The index of low-light tolerance among different cucumber lines
Lines	T1	T2	T3	Mean	Standerd Error
M67	2.14286	2.38095	2.05479	2.19287	0.168732
M14	1.376	1.48515	1.53061	1.46392	0.079462
Supplementary Table2. Sucrose content in leaf under control and low-light stress in different cucumber lines
Lines	CK1	CK2	CK3	Mean(%)	Standerd Error	T1	T2	T3	Mean(%)	Standerd Error	Standerd Error
M67	0.443676	0.423662	0.531912	0.466417	0.0470273	0.362794	0.393088	0.433676	0.39652	0.156484	0.0290391
M14	0.458382	0.421618	0.399559	0.42652	0.0242635	0.266912	0.295147	0.226618	0.262892	0.121588	0.028121
Supplementary Table3. Starch content in leaf under control and low-light stress in different cucumber lines
Cucumber Lines	CK1	CK2	CK3	Mean(%)	Standerd Error	T1	T2	T3	Mean(%)	Standerd Error	Standerd Error
M67	0.363725	0.34719	0.356732	0.355882	0.00830065	0.346078	0.317778	0.295033	0.31963	0.152996	0.0208804
M14	0.351242	0.37085	0.30549	0.342527	0.0335399	0.272157	0.220131	0.219216	0.237168	0.102448	0.0247439

## Sheet: TableS4
Supplementary Table 4A. Pn of leaf under control and low-light stress in different cucumber lines
Lines	CK1	CK2	CK3	Mean	Standerd Error	T1	T2	T3	Mean	Standerd Error
M67	4.39014	5.12143	4.22787	4.57981	0.476021	4.70752	4.42962	4.0861	4.40775	0.31129
M14	3.99567	4.33224	4.28432	4.20408	0.182068	2.9351	3.03137	2.6112	2.85923	0.220121
Supplementary Table 4B. Gs of leaf under control and low-light stress in different cucumber lines
Lines	CK1	CK2	CK3	Mean	Standerd Error	T1	T2	T3	Mean	Standerd Error
M67	0.101168	0.125312	0.13273	0.119737	0.0165033	0.168169	0.178348	0.13995	0.162156	0.0198927
M14	0.0954636	0.123096	0.108206	0.108922	0.0138302	0.121203	0.0918831	0.108892	0.107326	0.0147224
Supplementary Table 4C. Ci of leaf under control and low-light stress in different cucumber lines
Lines	CK1	CK2	CK3	Mean	Standerd Error	T1	T2	T3	Mean	Standerd Error
M67	476.118	439.129	404.127	439.791	35.9997	289.096	248.112	281.34	272.849	21.7715
M14	353.078	386.016	384.758	374.617	18.6641	314.982	295.843	346.834	319.219	25.7583
Supplementary Table 4D. Tr of leaf under control and low-light stress in different cucumber lines
Lines	CK1	CK2	CK3	Mean	Standerd Error	T1	T2	T3	Mean	Standerd Error
M67	1.43745	1.68993	1.81033	1.646	0.19	2.94682	2.36977	2.55104	2.623	0.295
M14	1.96827	2.42432	1.78803	2.06	0.328	2.93438	1.13387	2.14865	2.072	0.903

## Sheet: TableS5-7
Supplementary Table 5. The ATPase activity of leaves in different low-light-tolerance cucumber lines
Lines	CK1	CK2	CK3	Mean	Standerd Error	T1	T2	T3	Mean	Standerd Error
M67	5.19042	5.1651	4.8345	5.06334	0.198585	4.32255	4.17078	4.46884	4.32072	0.149036
M14	4.6842	4.32572	4.4638	4.49124	0.180808	3.5882	3.20395	3.17409	3.32208	0.230948
Supplementary Table 6. Chl (a+b) content in leaf of in different low-light-tolerance cucumber lines
Lines	CK1	CK2	CK3	Mean	Standerd Error	T1	T2	T3	Mean	Standerd Error
M67	1.97748	1.88705	1.99972	1.95475	0.0596753	2.24049	2.04332	2.32359	2.20247	0.14395
M14	1.41118	1.5296	1.55381	1.4982	0.076324	1.24666	1.38642	1.27478	1.30262	0.0739189
Supplementary Table 7 The Chl a/b of leaf in different low-light-tolerance cucumber lines
Lines	CK1	CK2	CK3	Mean	Standerd Error	T1	T2	T3	Mean	Standerd Error
M67	1.49349	1.38211	1.47587	1.45049	0.0598751	0.689492	0.689907	0.775362	0.718254	0.0494578
M14	1.21651	1.16272	1.47903	1.28609	0.16924	1.24803	1.32264	1.45435	1.34167	0.104471

## Sheet: Table S8
Supplementary Table8 Gross statistics of transcriptome sequencing alignments data
Sample	Raw Reads	Clean Reads	Mapped	Uniquely_mapped
M67-CK rep1	43.86	21.93（93.53%）	41.68（95.03%）	40.69（92.78%）
M67-CK rep2	45.87	22.72（92.64%）	42.32（94.63%）	41.26（93.28%）
M67-T rep1	48.4	24.20（93.38%）	46.72（96.54%）	45.76（94.55%）
M67-T rep2	49.14	25.46（94.12%）	48.28 (97.36%）	46.57（95.78%）
M14-CK rep1	49.75	24.88（93.61%）	45.78 (92.01%)	43.75 (87.94%)
M14-CK rep2	48.65	23.67（92.76%）	44.88 (91.91%)	43.05 (86.84%)
M14-T rep1	42.85	21.42（93.76%）	41.45 (96.74%)	40.58 (94.70%)
M14-T rep2	43.05	22.13（93.96%）	41.95 (96.98%)	41.68 (94.87%)
Note: The reference gene database is from the open website: http://cmb.bnu.edu.cn/Cucumis_sativus_v20/ (Huang et al. 2009).
Rep1 and rep2 indicated two biological replicates.

## Sheet: Table S9
Supplementary Table 9 Statistics of differentially expressed genes in leaves of different lines under the control and low-light conditions
Group	DEGs_total	DEGs_up	DEGs_down
M67CK_vs_M67T	2228	1394	834
M14CK_vs_M14T	1848	1188	660
M67CK_vs_M67T & M14CK_vs_M14T	932	636	294

## Sheet: TableS10-1
Supplementary Table10-1 The informations of KEGG_pathway_enrich_dotplot
ID	Description	GeneRatio	BgRatio	enrich_factor	pvalue	qvalue	geneID	Count	regulated
ko00360	Phenylalanine metabolism	13/160	62/4315	5.65	2.64218e-07	1.77999e-05	Csa2G433350/Csa4G008250/Csa4G008260/Csa4G008760/Csa4G008770/Csa4G008780/Csa4G314440/Csa6G147460/Csa6G445750/Csa6G445760/Csa6G445770/Csa6G445780/Csa6G446280	13	--
ko00940	Phenylpropanoid biosynthesis	21/160	178/4315	3.18	1.69595e-06	5.71266e-05	Csa1G064150/Csa2G433350/Csa3G046230/Csa3G716370/Csa3G716870/Csa3G717370/Csa4G008250/Csa4G008260/Csa4G008760/Csa4G008770/Csa4G008780/Csa4G031070/Csa4G285750/Csa6G147460/Csa6G445750/Csa6G445760/Csa6G445770/Csa6G445780/Csa6G446280/Csa7G061710/Csa7G431440	21	--
ko00196	Photosynthesis - antenna proteins	4/160	19/4315	5.68	0.00456299	0.102467	Csa1G033310/Csa1G445860/Csa3G664560/Csa6G139750	4	--
ko00591	Linoleic acid metabolism	6/160	46/4315	3.52	0.00648328	0.109192	Csa2G023940/Csa2G028490/Csa2G028500/Csa4G286960/Csa6G424000/Csa7G449420	6	--
ko00910	Nitrogen metabolism	5/160	37/4315	3.64	0.0109854	0.148014	Csa3G207890/Csa4G192110/Csa4G377150/Csa4G377160/Csa5G599860	5	--
ko04626	Plant-pathogen interaction	9/160	113/4315	2.15	0.023371	0.252695	Csa1G025020/Csa2G075440/Csa2G406780/Csa3G144210/Csa3G588520/Csa3G727960/Csa3G730800/Csa3G881910/Csa5G636620	9	--
ko00906	Carotenoid biosynthesis	4/160	31/4315	3.48	0.0262565	0.252695	Csa1G524640/Csa3G115620/Csa4G064690/Csa6G106700	4	--
ko00900	Terpenoid backbone biosynthesis	5/160	51/4315	2.64	0.0391922	0.330039	Csa1G420340/Csa6G067390/Csa6G185830/Csa6G401490/Csa7G029390	5	--
ko00730	Thiamine metabolism	2/160	11/4315	4.9	0.0603322	0.451609	Csa1G420340/Csa6G067390	2	--
ko00941	Flavonoid biosynthesis	3/160	26/4315	3.11	0.0697325	0.454436	Csa3G600020/Csa6G108510/Csa7G431440	3	--
ko00460	Cyanoamino acid metabolism	5/160	61/4315	2.21	0.0742009	0.454436	Csa1G064150/Csa2G055050/Csa2G055560/Csa4G031070/Csa4G377740	5	--
ko00592	alpha-Linolenic acid metabolism	5/160	65/4315	2.07	0.0917885	0.491765	Csa4G286960/Csa6G503370/Csa6G503880/Csa7G075600/Csa7G449420	5	--
ko00195	Photosynthesis	4/160	47/4315	2.3	0.0948952	0.491765	Csa1G163160/Csa2G037270/Csa5G367180/CsaUNG024230	4	--
ko00500	Starch and sucrose metabolism	13/160	247/4315	1.42	0.125442	0.580696	Csa1G064150/Csa1G467060/Csa2G307340/Csa3G777580/Csa4G001950/Csa4G031070/Csa4G094000/Csa5G322500/Csa5G568300/Csa6G357030/Csa7G037590/Csa7G213190/Csa7G405820	13	--
ko00909	Sesquiterpenoid and triterpenoid biosynthesis	2/160	17/4315	3.17	0.129296	0.580696	Cucumis_sativus_newGene_1227/Cucumis_sativus_newGene_655	2	--
ko00902	Monoterpenoid biosynthesis	1/160	5/4315	5.39	0.172225	0.725157	Csa1G070070	1	--
ko00908	Zeatin biosynthesis	2/160	22/4315	2.45	0.195354	0.77416	Csa2G362450/Csa4G343590	2	--
ko00040	Pentose and glucuronate interconversions	6/160	124/4315	1.3	0.311392	0.933454	Csa3G133180/Csa3G624020/Csa4G094000/Csa5G568300/Csa7G037590/Csa7G405820	6	--
ko04141	Protein processing in endoplasmic reticulum	8/160	175/4315	1.23	0.322467	0.933454	Csa2G360850/Csa3G020090/Csa3G733220/Csa4G295440/Csa4G303700/Csa4G637750/Csa5G198120/Csa7G072770	8	--
ko00920	Sulfur metabolism	2/160	32/4315	1.69	0.333966	0.933454	Csa1G062380/Csa3G851890	2	--
ko00620	Pyruvate metabolism	4/160	81/4315	1.33	0.353456	0.933454	Csa1G050360/Csa1G471470/Csa3G076020/Csa3G117980	4	--
ko00750	Vitamin B6 metabolism	1/160	12/4315	2.25	0.364923	0.933454	Csa7G451920	1	--
ko00564	Glycerophospholipid metabolism	4/160	85/4315	1.27	0.38761	0.933454	Csa1G042800/Csa4G004780/Csa7G432600/Cucumis_sativus_newGene_1288	4	--
ko00220	Arginine biosynthesis	2/160	36/4315	1.5	0.388139	0.933454	Csa3G902910/Csa4G192110	2	--
ko00904	Diterpenoid biosynthesis	2/160	39/4315	1.38	0.427491	0.933454	Csa3G903540/Csa4G075200	2	--
ko04144	Endocytosis	6/160	144/4315	1.12	0.445397	0.933454	Csa2G270210/Csa3G271380/Csa3G698470/Csa4G295440/Csa6G032470/Csa7G432600	6	--
ko00630	Glyoxylate and dicarboxylate metabolism	3/160	66/4315	1.23	0.445611	0.933454	Csa1G050360/Csa3G117980/Csa4G377740	3	--
ko00710	Carbon fixation in photosynthetic organisms	3/160	68/4315	1.19	0.465188	0.933454	Csa1G471470/Csa3G117980/Csa5G611700	3	--
ko00520	Amino sugar and nucleotide sugar metabolism	5/160	123/4315	1.1	0.482851	0.933454	Csa1G534750/Csa3G120500/Csa4G094000/Csa5G139760/Csa6G507520	5	--
ko00130	Ubiquinone and other terpenoid-quinone biosynthesis	2/160	44/4315	1.23	0.489991	0.933454	Csa2G433350/Csa6G516740	2	--
ko00860	Porphyrin and chlorophyll metabolism	2/160	45/4315	1.2	0.501977	0.933454	Csa2G351800/Csa7G068600	2	--
ko00670	One carbon pool by folate	1/160	19/4315	1.42	0.512977	0.933454	Csa4G377740	1	--
ko00945	Stilbenoid, diarylheptanoid and gingerol biosynthesis	1/160	19/4315	1.42	0.512977	0.933454	Csa7G431440	1	--
ko00531	Glycosaminoglycan degradation	1/160	20/4315	1.35	0.531115	0.933454	Csa2G270820	1	--
ko04075	Plant hormone signal transduction	10/160	272/4315	0.99	0.559638	0.933454	Csa2G381840/Csa2G403160/Csa3G011620/Csa3G645940/Csa5G139100/Csa5G217670/Csa5G374730/Csa5G603910/Csa7G378520/Csa7G452370	10	--
ko00052	Galactose metabolism	2/160	53/4315	1.02	0.591135	0.933454	Csa3G777580/Csa5G601500	2	--
ko00062	Fatty acid elongation	1/160	25/4315	1.08	0.612217	0.933454	Csa1G418240	1	--
ko00100	Steroid biosynthesis	1/160	26/4315	1.04	0.62668	0.933454	Cucumis_sativus_newGene_1020	1	--
ko00565	Ether lipid metabolism	1/160	26/4315	1.04	0.62668	0.933454	Csa7G432600	1	--
ko00770	Pantothenate and CoA biosynthesis	1/160	26/4315	1.04	0.62668	0.933454	Csa5G601510	1	--
ko00600	Sphingolipid metabolism	1/160	27/4315	1	0.640607	0.933454	Csa6G511770	1	--
ko00073	Cutin, suberine and wax biosynthesis	1/160	29/4315	0.93	0.66693	0.933454	Csa3G127770	1	--
ko04070	Phosphatidylinositol signaling system	2/160	61/4315	0.88	0.667956	0.933454	Csa5G635360/Csa5G636620	2	--
ko02010	ABC transporters	1/160	32/4315	0.84	0.702864	0.933454	Csa5G636450	1	--
ko04712	Circadian rhythm - plant	1/160	33/4315	0.82	0.713964	0.933454	Csa3G600020	1	--
ko03430	Mismatch repair	1/160	35/4315	0.77	0.734943	0.933454	Csa1G464550	1	--
ko00380	Tryptophan metabolism	1/160	37/4315	0.73	0.754392	0.933454	Csa3G619930	1	--
ko00190	Oxidative phosphorylation	3/160	107/4315	0.76	0.76626	0.933454	Csa1G423270/Csa2G033950/Csa5G367180	3	--
ko04130	SNARE interactions in vesicular transport	1/160	40/4315	0.67	0.780938	0.933454	Csa3G782680	1	--
ko00280	Valine, leucine and isoleucine degradation	1/160	41/4315	0.66	0.789137	0.933454	Csa6G291910	1	--
ko00053	Ascorbate and aldarate metabolism	1/160	42/4315	0.64	0.797031	0.933454	Csa4G094000	1	--
ko00350	Tyrosine metabolism	1/160	42/4315	0.64	0.797031	0.933454	Csa4G314440	1	--
ko00510	N-Glycan biosynthesis	1/160	42/4315	0.64	0.797031	0.933454	Csa5G598080	1	--
ko00480	Glutathione metabolism	2/160	80/4315	0.67	0.804183	0.933454	Csa2G035460/Csa4G304250	2	--
ko00020	Citrate cycle (TCA cycle)	1/160	47/4315	0.57	0.832305	0.933454	Csa3G117980	1	--
ko00030	Pentose phosphate pathway	1/160	47/4315	0.57	0.832305	0.933454	Csa5G611700	1	--
ko00270	Cysteine and methionine metabolism	2/160	90/4315	0.6	0.853923	0.933454	Csa3G117980/Csa4G049610	2	--
ko00250	Alanine, aspartate and glutamate metabolism	1/160	51/4315	0.53	0.85608	0.933454	Csa4G192110	1	--
ko01210	2-Oxocarboxylic acid metabolism	1/160	53/4315	0.51	0.86668	0.933454	Csa3G902910	1	--
ko01200	Carbon metabolism	6/160	231/4315	0.7	0.867181	0.933454	Csa1G050360/Csa1G471470/Csa3G117980/Csa4G192110/Csa4G377740/Csa5G611700	6	--
ko00330	Arginine and proline metabolism	1/160	54/4315	0.5	0.871685	0.933454	Csa2G252050	1	--
ko03018	RNA degradation	2/160	95/4315	0.57	0.874238	0.933454	Csa1G168920/Csa6G425790	2	--
ko00051	Fructose and mannose metabolism	1/160	56/4315	0.48	0.881141	0.933454	Csa6G502850	1	--
ko00240	Pyrimidine metabolism	2/160	112/4315	0.48	0.925444	0.933454	Csa6G538800/Csa7G370750	2	--
ko00260	Glycine, serine and threonine metabolism	1/160	75/4315	0.36	0.94267	0.933454	Csa4G377740	1	--
ko03008	Ribosome biogenesis in eukaryotes	1/160	85/4315	0.32	0.960993	0.933454	Csa1G605640	1	--
ko04120	Ubiquitin mediated proteolysis	1/160	96/4315	0.28	0.97449	0.933454	Csa6G148230	1	--
ko03040	Spliceosome	2/160	159/4315	0.34	0.983854	0.933454	Csa4G295440/Csa5G175720	2	--
ko00010	Glycolysis / Gluconeogenesis	1/160	116/4315	0.23	0.988247	0.933454	Csa4G046840	1	--
ko01230	Biosynthesis of amino acids	3/160	214/4315	0.38	0.988281	0.933454	Csa3G902910/Csa4G377740/Csa5G611700	3	--
ko00230	Purine metabolism	1/160	140/4315	0.19	0.995386	0.933454	Csa2G381870	1	--
ko03013	RNA transport	1/160	157/4315	0.17	0.997629	0.933454	Csa7G037660	1	--

## Sheet: TableS10-2
Supplementary Table10-2 The KEGG classification of 55 differential expression genes related to photosynthesis
#Pathway	Ko_ID	Selected_gene_in_Pathway	AllGene_in_Pathway	Selected_gene_in_All_pathways	AllGene_in_All_pathways	Gene_id	KEGG_Orthology
Glyoxylate and dicarboxylate metabolism	ko00630	3	66	55	4315	Csa1G050360;Csa3G117980;Csa4G377740	K01638+K00025+K00600
Endocytosis	ko04144	1	144	55	4315	Csa7G432600	K01115
Glycerophospholipid metabolism	ko00564	4	85	55	4315	Csa1G042800;Csa4G004780;Csa7G432600;Cucumis_sativus_newGene_1288	K05929+K06130+K01115+K05929
Biosynthesis of amino acids	ko01230	2	214	55	4315	Csa4G377740;Csa5G611700	K00600+K01807
Citrate cycle (TCA cycle)	ko00020	1	47	55	4315	Csa3G117980	K00025
Cysteine and methionine metabolism	ko00270	1	90	55	4315	Csa3G117980	K00025
Cyanoamino acid metabolism	ko00460	3	61	55	4315	Csa1G064150;Csa4G031070;Csa4G377740	K05350+K05350+K00600
Pentose phosphate pathway	ko00030	1	47	55	4315	Csa5G611700	K01807
Pentose and glucuronate interconversions	ko00040	6	124	55	4315	Csa3G133180;Csa3G624020;Csa4G094000;Csa5G568300;Csa7G037590;Csa7G405820	K01728+K01728+K00012+K01051+K01213+K01051
Galactose metabolism	ko00052	1	53	55	4315	Csa3G777580	K01193
Arginine biosynthesis	ko00220	1	36	55	4315	Csa4G192110	K00261
Phenylpropanoid biosynthesis	ko00940	21	178	55	4315	Csa1G064150;Csa2G433350;Csa3G046230;Csa3G716370;Csa3G716870;Csa3G717370;Csa4G008250;Csa4G008260;Csa4G008760;Csa4G008770;Csa4G008780;Csa4G031070;Csa4G285750;Csa6G147460;Csa6G445750;Csa6G445760;Csa6G445770;Csa6G445780;Csa6G446280;Csa7G061710;Csa7G431440	K05350+K01904+K13066+K09753+K09753+K09753+K10775+K10775+K10775+K10775+K10775+K05350+K00430+K10775+K10775+K10775+K10775+K10775+K10775+K00430+K13065
One carbon pool by folate	ko00670	1	19	55	4315	Csa4G377740	K00600
Oxidative phosphorylation	ko00190	1	107	55	4315	Csa5G367180	K02112
Alanine, aspartate and glutamate metabolism	ko00250	1	51	55	4315	Csa4G192110	K00261
Glycosaminoglycan degradation	ko00531	1	20	55	4315	Csa2G270820	K10532
Carbon fixation in photosynthetic organisms	ko00710	3	68	55	4315	Csa1G471470;Csa3G117980;Csa5G611700	K00051+K00025+K01807
Ether lipid metabolism	ko00565	1	26	55	4315	Csa7G432600	K01115
Nitrogen metabolism	ko00910	1	37	55	4315	Csa4G192110	K00261
Photosynthesis - antenna proteins	ko00196	4	19	55	4315	Csa1G033310;Csa1G445860;Csa3G664560;Csa6G139750	K08910+K08912+K08912+K08912
Glycine, serine and threonine metabolism	ko00260	1	75	55	4315	Csa4G377740	K00600
Pyruvate metabolism	ko00620	3	81	55	4315	Csa1G050360;Csa1G471470;Csa3G117980	K01638+K00051+K00025
Glycolysis / Gluconeogenesis	ko00010	1	116	55	4315	Csa4G046840	K01792
Stilbenoid, diarylheptanoid and gingerol biosynthesis	ko00945	1	19	55	4315	Csa7G431440	K13065
Fructose and mannose metabolism	ko00051	1	56	55	4315	Csa6G502850	K19355
Ubiquinone and other terpenoid-quinone biosynthesis	ko00130	1	44	55	4315	Csa2G433350	K01904
Photosynthesis	ko00195	4	47	55	4315	Csa1G163160;Csa2G037270;Csa5G367180;CsaUNG024230	K02639+K02705+K02112+K02703
Phenylalanine metabolism	ko00360	12	62	55	4315	Csa2G433350;Csa4G008250;Csa4G008260;Csa4G008760;Csa4G008770;Csa4G008780;Csa6G147460;Csa6G445750;Csa6G445760;Csa6G445770;Csa6G445780;Csa6G446280	K01904+K10775+K10775+K10775+K10775+K10775+K10775+K10775+K10775+K10775+K10775+K10775
Carbon metabolism	ko01200	6	231	55	4315	Csa1G050360;Csa1G471470;Csa3G117980;Csa4G192110;Csa4G377740;Csa5G611700	K01638+K00051+K00025+K00261+K00600+K01807
Flavonoid biosynthesis	ko00941	1	26	55	4315	Csa7G431440	K13065
Starch and sucrose metabolism	ko00500	13	247	55	4315	Csa1G064150;Csa1G467060;Csa2G307340;Csa3G777580;Csa4G001950;Csa4G031070;Csa4G094000;Csa5G322500;Csa5G568300;Csa6G357030;Csa7G037590;Csa7G213190;Csa7G405820	K05350+K16055+K01087+K01193+K00695+K05350+K00012+K00695+K01051+K00700+K01213+K00700+K01051
Amino sugar and nucleotide sugar metabolism	ko00520	1	123	55	4315	Csa4G094000	K00012
Ascorbate and aldarate metabolism	ko00053	1	42	55	4315	Csa4G094000	K00012

## Sheet: TableS11-13
Supplementary Table 11 Statistics of photosynthesis and complex II chl a/b binding protein (LHC) DEGs expression
NO.	Gene Symbol	Gene ID.	M67 T VS M67CK log2FC	M14 T VS M14 CK log2FC	Up-Down-Regulation (M67-T/M67-CK)	Up-Down-Regulation (M14-T/M14-CK)
1	PsbP-1	Csa1G181310.1	7.7	-2.97775	up	down
2	PsbP-2	Csa5G505230.1	1.5	-2.07688	up	down
3	PsbQ	Csa3G414060.1	1.3	-1.82523	up	down
4	PsbW	Csa2G010330.1	2.5	-3.18624	up	down
5	gamma	Csa6G513760.1	1.4	-1.73508	up	down
6	Lhca2-1	Csa1G597160.1	1	-1.51873	up	down
7	Lhca1	Csa5G490820.1	-1.3	-3.77612	down	down
8	Lhca3	Csa1G630330.1	-1.2	-3.99445	down	down
9	Lhca4	Csa1G033310.1	-2.4	-4.69287	down	down
10	Lhcb1-1	Csa6G522680.1	-3	-4.49598	down	down
11	Lhcb1-2	Csa6M522690.1	-2.2	-3.06849	down	down
12	Lhcb1-3	Csa1M445860.1	-1.1	-1.84	down	down
13	Lhcb2-2	Csa7G033300.1	-1.2	-1.68	down	down
14	Lhcb3	Csa3G099680.1	-2.4	-3.15885	down	down
15	Lhcb4	Csa6G057170.1	-1.1	-3.21517	down	down
Supplementary Table 12 Statistics of porphyrin and chlorophyll metabolism DEGs expression
NO.	Gene Symbol	Gene ID.	M67 T VS M67CK log2FC	M14 T VS M14 CK log2FC	Up-Down-Regulation (M67-T/M67-CK)	Up-Down-Regulation (M14-T/M14-CK)
1	CsHemA	Csa7G068600.1	2.7014	1.01264	up	up
2	CsHemD	Csa2G360600	0	-1.22709	-	down
3	CsHemY	Csa6G007980.1	-3.57	-1.379	down	down
4	CsBchH	Csa4G165920.1	-2.26273	-1.17046	down	down
5	CsBchM	Csa1G000570	0	-2.25623	-	down
6	CsBchE	Csa4G595970.1	-2.89873	0	down	-
7	CsPor	Csa3G734860.1	1.35059	-1.91073	up	down
8	CsCAO	Csa6G385090.1	-1.10994	0	down	-
9	CschL	Csa5G470560.1	3.71251	-2.62991	up	down
10	Csnol	Csa3G130900.1	1.4089	0	up	-
11	CsHCAR	Csa3G133900	0	-1.04369	-	down
12	CsHemH	Csa2G351800.1	2.80633	1.47602	up	up
Supplementary Table 13 Statistics of starch and sucrose metabolism DEGs expression
NO.	Gene Symbol	Gene ID.	M67 T VS M67CK log2FC	M14 T VS M14 CK log2FC	Up-Down-Regulation (M67-T/M67-CK)	Up-Down-Regulation (M14-T/M14-CK)
1	CsSUS2-1	Csa4G001950.1	-1.71715	-3.07696	down	down
2	CsSUS2-2	Csa5G322500.2	-1.558	-1.20147	down	down
3	CsGBE1-1	Csa6G357030.1	-4.56016	-1.05712	down	down
4	CsGBE1-2	Csa3G751970.1	-1.27735	1.00273	down	-
5	Cssps	Csa2G401440.1	-1.4	0	down	-
6	CsUGP2	Csa3G307690.1	-1.11441	0	down	-
7	CsglgA-1	Csa1G062920.1	-1.40356	0	down	-
8	CsglgA-2	Csa3G825040.1	-1.29283	0	down	-
9	CsBam6-1	Csa3G047820.1	2.3	0	up	-
10	CsBam6-2	Csa3G017020.1	1.2	0	up	-
11	CsBam6-3	Csa6G072990.1	1.2	1.11534	up	up
12	CsBam6-4	Csa3G133950.1	-1.8	0	down	-
13	CsBFru-1	Csa3G777580.2	2	1.51799	up	up
14	CsBFru-2	Csa7G450780.1	3.6	1.00273	up	up

## Sheet: TableS14
Supplementary Table S13. The shared DEGs related with starch and sucrose pathway
Gene ID	Symbol	P-value	FDR	Description	K_ID	GO Function
Csa4G001950.1	CsSUS2-1	9.5e-08	4.86e-07	sucrose synthase	K00695 [EC:2.4.1.13]	GO:0016157//sucrose synthase activity
Csa5G322500.2	CsSUS2-2	9.71e-08	4.96e-07	sucrose synthase	K00695 [EC:2.4.1.13]	GO:0016157//sucrose synthase activity
Csa6G357030.1	CsGBE1-1	0	0	1,4-alpha-glucan branching enzyme	K00700 [EC:2.4.1.18]	GO:0004553//hydrolase activity;GO:0003844//1,4-alpha-glucan branching enzyme activity
Csa3G751970.1	CsGBE1-2	2.19e-200	2e-198	1,4-alpha-glucan branching enzyme	K00700 [EC:2.4.1.18]	GO:0004553//hydrolase activity; GO:0003844//1,4-alpha-glucan branching enzyme activity
Csa2G401440.1	Cssps	2.67e-74	9.02e-73	sucrose-phosphate synthase	K00696 [EC:2.4.1.14]	GO:0005886//plasma membrane
Csa3G307690.1	CsUGP2	5.65e-102	2.59e-100	UTP--glucose-1-phosphate uridylyltransferase	K00963 [EC:2.7.7.9]	GO:0003983//UTP:glucose-1-phosphate uridylyltransferase activity
Csa1G062920.1	CsglgA-1	0	0	starch synthase	K00703 [EC:2.4.1.21]	GO:0009011//starch synthase activity
Csa3G825040.1	CsglgA-2	2.83e-05	0.00010874	starch synthase	K00703 [EC:2.4.1.21]	GO:0009011//starch synthase activity
Csa3G047820.1	CsBam6-1	1.11e-83	4.22e-82	beta-amylase ;contains IPR001554 (Glycoside hydrolase, family 14)	K01177 [EC:3.2.1.2]	GO:0005983//starch catabolic process (starch breakdown, starch catabolism, starch degradation);GO:0005985//sucrose metabolic process
Csa3G017020.1	CsBam6-2	1.86e-94	7.89e-93	beta-amylase ;a noncatalytic protein required for starch breakdown, acts upstream of three active beta-amylases in Arabidopsis chloroplasts.	K01177 [EC:3.2.1.2]	GO:0000024//maltose biosynthetic process
Csa6G072990.1	CsBam6-3	1.6e-97	7.05e-96	Beta-amylase; contains IPR001554 (Glycoside hydrolase, family 14), IPR017853 (Glycoside hydrolase, superfamily)	K01177 [EC:3.2.1.2]	GO:0000272//polysaccharide catabolic process
Csa3G133950.1	CsBam6-4	1.23e-81	4.54e-80	Beta-amylase; contains IPR001554 (Glycoside hydrolase, family 14), IPR017853 (Glycoside hydrolase, superfamily)	K01177 [EC:3.2.1.2]	GO:0000272//polysaccharide catabolic process
Csa7G450780.1	CsBFru-1	1.28e-21	1.47e-20	Beta-fructofuranosidase; contains IPR001362 (Glycoside hydrolase, family 32)	K01193 [EC:3.2.1.26]	GO:0005975//carbohydrate metabolic process;GO:0005982//starch metabolic process; GO:0005985//sucrose metabolic process
Csa3G777580.2	CsBFru-2	1.31e-29	1.93e-28	Beta-fructofuranosidase; contains IPR001362 (Glycoside hydrolase, family 32), IPR008985 (Concanavalin A-like lectin/glucanases superfamily), IPR023296 (Glycosyl hydrolase, five-bladed beta-propellor domain)	K01193 [EC:3.2.1.26]	GO:0005975//carbohydrate metabolic process;GO:0005982//starch metabolic process; GO:0005985//sucrose metabolic process

## Sheet: TableS15-17
Supplementary Table 15 Expression of the Chlorophyll synthesis related genes
Genes	Lines	CK1	CK2	CK3	2-ΔΔCt Mean	Standerd Error	T1	T2	T3	Mean	Standerd Error	Percentage of Change (%)
CsHEMA	M67	1.4241	1.391	1.49438	1.4365	0.0431064	1.8809	2.11822	1.90104	1.96672	0.107445	36.911
	M14	1.02574	0.990801	0.983957	1.00017	0.0182988	1.17701	0.942113	1.05611	1.05841	0.0959097	5.82349
CsHemH	M67	2.14567	2.21914	2.34854	2.23778	0.0838634	2.64355	2.37841	2.36199	2.46132	0.129032	9.98904
	M14	1.07177	1.01396	0.920188	1.00197	0.0624623	0.930764	1.07177	1.03526	1.0126	0.0597561	1.06062
Csnol	M67	2.02444	1.90123	2.10947	2.01171	0.0854851	2.00123	1.78119	1.92141	1.90128	0.0909522	-5.48944
	M14	1.07674	0.95705	0.97041	1.0014	0.0535506	1.09177	1.30701	1.01866	1.13914	0.122393	13.7552
CsCAO	M67	1.85845	1.96678	1.67085	1.83203	0.122251	1.4235	1.63847	1.84076	1.63424	0.170376	-10.7958
	M14	1.07425	0.988514	0.941696	1.00149	0.0548881	0.789362	0.729961	0.743197	0.754173	0.0254622	-24.6947
CsHemY	M67	2.12141	1.98825	2.14173	2.0838	0.0680714	1.81912	1.79246	2.10355	1.90504	0.140786	-8.57847
	M14	0.905425	1.04729	1.05458	1.00243	0.0686593	0.827406	0.720298	0.850667	0.799457	0.0567735	-20.2483
Supplementary Table 16 Expression of the photosynthesis related genes
Genes	Lines	CK1	CK2	CK3	Mean	Standerd Error	T1	T2	T3	Mean	Standerd Error	Percentage of Change (%)
CsPsbQ	M67	1.16787	1.29486	1.14064	1.20112	0.0672104	1.01733	1.06545	0.987921	1.02356	0.0319552	-14.7827
	M14	0.98279	1.01077	1.00667	1.00008	0.0123379	0.673011	0.683883	0.591966	0.64962	0.0410088	-35.0429
Csgamma	M67	0.945951	0.931307	0.961722	0.946327	0.0124197	0.81282	0.623357	0.732561	0.722913	0.0776482	-23.6085
	M14	1.05017	1.0154	0.937782	1.00112	0.0469817	0.644131	0.797072	0.643756	0.694986	0.0721854	-30.579
Supplementary Table 17 Expression of the starch and sucrose related genes
Genes	Lines	CK1	CK2	CK3	Mean	Standerd Error	T1	T2	T3	Mean	Standerd Error	Percentage of Change (%)
CsGBE1-1	M67	1.51281	1.44605	1.67129	1.54338	0.0944592	0.943788	0.876499	0.901746	0.907345	0.0277543	-41.2106
	M14	0.996129	1.00389	1.00201	1.00068	0.00330422	0.273665	0.332244	0.322018	0.309309	0.0255473	-69.09
CsSPS	M67	1.22909	1.24213	1.39736	1.28953	0.0764347	0.712284	0.609532	0.690084	0.670633	0.0441453	-47.9938
	M14	0.891981	1.1211	0.985548	0.999543	0.0940594	0.309713	0.47361	0.514675	0.432666	0.0885425	-56.7136
CsSUS2-1	M67	1.30225	1.24547	1.20329	1.25034	0.0405452	0.992313	0.903269	0.867434	0.921005	0.0525018	-26.3394
	M14	0.976089	1.0245	1.00123	1.00061	0.0197671	0.457551	0.358537	0.423084	0.413058	0.0410393	-58.7192
CsglgA-1	M67	1.36758	1.36568	1.29108	1.34145	0.0356224	1.84615	1.67327	1.70129	1.74024	0.0757607	29.7284
	M14	0.985277	1.01494	1.10212	1.03411	0.0495897	0.555371	0.889405	0.723942	0.722906	0.136371	-30.0941
CsBam6-3	M67	0.976468	1.00811	1.01296	0.999181	0.0161821	0.970878	1.13198	1.0401	1.04765	0.0659864	4.85127
	M14	1.07394	0.931147	1.00231	1.00247	0.0582965	1.28351	1.07292	1.19102	1.18248	0.0861863	17.9574
